# Supplementary material for: A Safe and Multifunctional γ-PGA Hydrogel Platform: Endotoxin-Controlled Injectable Fillers and Antimicrobial Wound Dressings
Source: Molecules. 2025 Oct 28;30(21):4205. doi: 10.3390/molecules30214205 (PMC12610730; doi:10.3390/molecules30214205)
Supplement: Supplementary file 1 [file molecules-30-04205-s001.zip]

Archive with 1 entries (1 files):
- molecules-3884950-supplementary.pdf
